# Supplementary material for: A new genus and two new species of oonopid spiders from Myanmar (Araneae, Oonopidae)
Source: Zookeys. 2020 Apr 30;931:21–33. doi: 10.3897/zookeys.931.49638 (PMC7205834; doi:10.3897/zookeys.931.49638)
Supplement: XML Treatment for Promolotra [file zookeys.931.49638-treatment1.xml]

<!DOCTYPE tp:taxon-treatment
  PUBLIC "-//TaxonX//DTD Taxonomic Treatment Publishing DTD v0 20100105//EN" "tax-treatment-NSO.dtd">
<tp:taxon-treatment xmlns:tp="http://www.plazi.org/taxpub"><tp:treatment-meta><kwd-group><label>Taxon classification</label><kwd><named-content xmlns:xlink="http://www.w3.org/1999/xlink" content-type="kingdom">Animalia</named-content></kwd><kwd><named-content xmlns:xlink="http://www.w3.org/1999/xlink" content-type="order">Araneae</named-content></kwd><kwd><named-content xmlns:xlink="http://www.w3.org/1999/xlink" content-type="family">Oonopidae</named-content></kwd></kwd-group><mixed-citation publication-type="journal"><person-group><name><surname>Tong</surname><given-names>Yanfeng</given-names></name><name><surname>Li</surname><given-names>Shuqiang</given-names></name></person-group><article-title>A new genus and two new species of oonopid spiders from Myanmar (<tp:taxon-name><tp:taxon-name-part taxon-name-part-type="order">Araneae</tp:taxon-name-part></tp:taxon-name>, <tp:taxon-name><tp:taxon-name-part taxon-name-part-type="family">Oonopidae</tp:taxon-name-part></tp:taxon-name>)</article-title><source>Zookeys</source><day>30</day><month>4</month><year>2020</year><volume>931</volume><fpage>21</fpage><lpage>33</lpage><pub-id pub-id-type="doi">10.3897/zookeys.931.49638</pub-id></mixed-citation></tp:treatment-meta><tp:nomenclature><tp:taxon-name><object-id xmlns:xlink="http://www.w3.org/1999/xlink" content-type="arpha" xlink:type="simple">E8737CFF-5CFF-5DEE-AFD6-8CC566798048</object-id>
            <tp:taxon-name-part taxon-name-part-type="genus" reg="Promolotra">Promolotra</tp:taxon-name-part>
            <object-id xmlns:xlink="http://www.w3.org/1999/xlink" content-type="zoobank" xlink:type="simple">http://zoobank.org/66FBE56C-1887-4984-8DB7-5D50FEAA5371</object-id>
          </tp:taxon-name><tp:taxon-status xmlns:xlink="http://www.w3.org/1999/xlink" xlink:type="simple">gen. nov.</tp:taxon-status></tp:nomenclature><tp:treatment-sec sec-type="type species" id="SECID0E2GAC"><title>Type species.</title><p><italic><tp:taxon-name><tp:taxon-name-part taxon-name-part-type="genus" reg="Promolotra">Promolotra</tp:taxon-name-part> <tp:taxon-name-part taxon-name-part-type="species" reg="shankhaung">shankhaung</tp:taxon-name-part></tp:taxon-name></italic> sp. nov.</p></tp:treatment-sec><tp:treatment-sec sec-type="etymology" id="SECID0EMHAC"><title>Etymology.</title><p>The generic name refers to the similarities of this genus and <italic><tp:taxon-name><tp:taxon-name-part taxon-name-part-type="genus" reg="Molotra">Molotra</tp:taxon-name-part></tp:taxon-name></italic> and is feminine in gender.</p></tp:treatment-sec><tp:treatment-sec sec-type="diagnosis" id="SECID0EZHAC"><title>Diagnosis.</title><p><italic><tp:taxon-name><tp:taxon-name-part taxon-name-part-type="genus" reg="Promolotra">Promolotra</tp:taxon-name-part></tp:taxon-name></italic> gen. nov. resembles <italic><tp:taxon-name><tp:taxon-name-part taxon-name-part-type="genus" reg="Molotra">Molotra</tp:taxon-name-part></tp:taxon-name></italic> Ubick &amp; Griswold, 2011 (<xref ref-type="bibr" rid="B11">Ubick and Griswold 2011</xref>) by the heavily sclerotized dorsal and ventral abdominal scuta, the long spines on legs I and II, and the embolar region, but can be distinguished by the completely fused bulb and cymbium, the presence of a receptacle, the absence of grooves connecting either the anterior or posterior pairs of spiracles, and the incised labium of both sexes. The new genus is also similar to <italic><tp:taxon-name><tp:taxon-name-part taxon-name-part-type="genus" reg="Costarina">Costarina</tp:taxon-name-part></tp:taxon-name></italic> Platnick &amp; Dupérré, 2011 by the heavily sclerotized dorsal and ventral abdominal scuta, the long spines on legs I and II, the absence of grooves connecting either the anterior or posterior pairs of spiracles, and the fused cymbium and bulb, but can be distinguished by the absence of 3 transverse ridges on the sternum, the embolar region which barely extends beyond the tip of the cymbiobulbus, and the incised labium of both sexes. The genus <italic><tp:taxon-name><tp:taxon-name-part taxon-name-part-type="genus" reg="Costarina">Costarina</tp:taxon-name-part></tp:taxon-name></italic> has 3 transverse ridges on the sternum, the embolar region is divided into two black prongs that distinctly extend beyond the tip of the cymbiobulbus, and the labium is not indented at the anterior margin (<xref ref-type="bibr" rid="B5">Platnick and Dupérré 2012</xref>).</p></tp:treatment-sec><tp:treatment-sec sec-type="description" id="SECID0EDJAC"><title>Description.</title><p><bold>Male.</bold> Body yellow-brown, legs yellow. Carapace (Figs <xref ref-type="fig" rid="F1">1A</xref>, <xref ref-type="fig" rid="F5">5A</xref>): broadly oval in dorsal view, without any pattern; pars cephalica slightly elevated in lateral view, with rounded posterolateral corners, posterolateral edge without pits, posterior margin not bulging below posterior rim, anterolateral corners without extensions or projections, posterolateral surface without spikes, surface of pars cephalica smooth, thorax without depressions, fovea absent, without radiating rows of pits; lateral margin straight, rebordered, with small blunt denticles; marginal setae present. Eyes (Figs <xref ref-type="fig" rid="F1">1A, E</xref>, <xref ref-type="fig" rid="F5">5A, E</xref>): 6, well-developed, arranged in a compact group; <abbrev xmlns:xlink="http://www.w3.org/1999/xlink" xlink:title="anterior lateral eyes" id="ABBRID0E2JAC" xlink:type="simple">ALE</abbrev> largest, <abbrev xmlns:xlink="http://www.w3.org/1999/xlink" xlink:title="posterior median eyes" id="ABBRID0E6JAC" xlink:type="simple">PME</abbrev>, <abbrev xmlns:xlink="http://www.w3.org/1999/xlink" xlink:title="posterior lateral eyes" id="ABBRID0EDKAC" xlink:type="simple">PLE</abbrev> subequal; <abbrev xmlns:xlink="http://www.w3.org/1999/xlink" xlink:title="anterior lateral eyes" id="ABBRID0EHKAC" xlink:type="simple">ALE</abbrev> separated by nearly more than their radius, <abbrev xmlns:xlink="http://www.w3.org/1999/xlink" xlink:title="anterior lateral eyes" id="ABBRID0ELKAC" xlink:type="simple">ALE</abbrev>–<abbrev xmlns:xlink="http://www.w3.org/1999/xlink" xlink:title="posterior lateral eyes" id="ABBRID0EPKAC" xlink:type="simple">PLE</abbrev> separated by less than <abbrev xmlns:xlink="http://www.w3.org/1999/xlink" xlink:title="anterior lateral eyes" id="ABBRID0ETKAC" xlink:type="simple">ALE</abbrev> radius, <abbrev xmlns:xlink="http://www.w3.org/1999/xlink" xlink:title="posterior median eyes" id="ABBRID0EXKAC" xlink:type="simple">PME</abbrev> touching each other; posterior row recurved from above, procurved from front. Clypeus (Figs <xref ref-type="fig" rid="F1">1E</xref>, <xref ref-type="fig" rid="F5">5E</xref>): margin unmodified, sinuous in front view, vertical in lateral view; <abbrev xmlns:xlink="http://www.w3.org/1999/xlink" xlink:title="anterior lateral eyes" id="ABBRID0EDLAC" xlink:type="simple">ALE</abbrev> separated from edge of carapace by 2 times their diameter. Chilum absent. Mouthparts (Figs <xref ref-type="fig" rid="F3">3A–F</xref>, <xref ref-type="fig" rid="F7">7A–F</xref>): chelicerae straight, anterior face strongly swollen, with cone-shaped protuberance in lateral view (Figs <xref ref-type="fig" rid="F1">1G</xref>, <xref ref-type="fig" rid="F3">3C</xref>, <xref ref-type="fig" rid="F5">5G</xref>, <xref ref-type="fig" rid="F7">7C</xref>); with large tooth on promargin; labium rectangular, anterior margin deeply incised (<abbrev xmlns:xlink="http://www.w3.org/1999/xlink" xlink:title="labium deep incision" id="ABBRID0E6LAC" xlink:type="simple">ldi</abbrev>), same as sternum in sclerotization, not fused to sternum; endites with distal excavation, posteromedian part unmodified, same as sternum in sclerotization. Sternum (Figs <xref ref-type="fig" rid="F1">1B</xref>, <xref ref-type="fig" rid="F5">5D</xref>): uniformly orange-brown, not fused to carapace, median concavity absent; longer than wide, with radial furrows between coxae, surface smooth, covered with small, round pits, anterior margin unmodified, posterior margin not extending posteriorly of coxae IV, anterior corner unmodified, distance between coxae approximately equal, lateral margins unmodified, without posterior hump; setae sparse, dark, needlelike, evenly scattered, without hair tufts. Abdomen (Figs <xref ref-type="fig" rid="F1">1B, C</xref>, <xref ref-type="fig" rid="F5">5A–C</xref>): ovoid, rounded posteriorly; booklung covers large, brown, without setae, anterolateral edge unmodified; pedicel tube medium-sized, ribbed, scutum not extending far beyond dorsum of pedicel, lacking plumose hairs. Sperm pore small, oval, rebordered, situated between anterior and posterior spiracles; anterior and posterior spiracles not connected by grooves. Dorsal scutum strongly sclerotized, orange-brown, without pattern, covering full length of abdomen, no soft tissue visible from above, separate from epigastric scutum. Epigastric scutum strongly sclerotized, surrounding pedicel. Postgastric scutum strongly sclerotized, covering nearly full length of abdomen, fused to epigastric scutum, anterior margin unmodified, with posteriorly directed lateral apodemes. Spinneret scutum present as incomplete ring, with fringe of setae. Colulus represented only by setae. Legs (Figs <xref ref-type="fig" rid="F1">1D</xref>, <xref ref-type="fig" rid="F4">4H–K</xref>, <xref ref-type="fig" rid="F7">7G–J</xref>): yellowish brown, with brown pattern on basal part of tibiae in <italic><tp:taxon-name><tp:taxon-name-part taxon-name-part-type="genus" reg="Promolotra">P.</tp:taxon-name-part> <tp:taxon-name-part taxon-name-part-type="species" reg="shankhaung">shankhaung</tp:taxon-name-part></tp:taxon-name></italic> sp. nov.; patella plus tibia I shorter than carapace. Trichobothria - tibia: each with 3; metatarsus: each with 1. Leg spines: tibiae I–II with 4 pairs of ventral spines; metatarsi I–II with 2 pairs of ventral spines, legs III and IV without spines. Palp (Figs <xref ref-type="fig" rid="F1">1H–J</xref>, <xref ref-type="fig" rid="F2">2</xref>, <xref ref-type="fig" rid="F5">5H–J</xref>, <xref ref-type="fig" rid="F6">6</xref>): normal size, weakly sclerotized, right and left palps symmetrical, uniformly pale orange. Trochanter unmodified; femur normal size, 3 or more times as long as trochanter; patella shorter than femur, without prolateral row of ridges. Cymbium completely fused with bulb, not extending beyond distal tip of bulb. Embolar region (Figs <xref ref-type="fig" rid="F2">2E, F, H</xref>, <xref ref-type="fig" rid="F6">6D, E, F, H</xref>) consists of 3 broad lobes and brush-like structures.</p><p><bold>Female.</bold> As in male except as noted. Abdomen (Fig. <xref ref-type="fig" rid="F4">4E</xref>): postgastric scutum rectangular, not fused to epigastric scutum. Copulatory organ: surface with conspicuous genital atrium (Fig. <xref ref-type="fig" rid="F3">3G, H</xref>). Dorsal view (Fig. <xref ref-type="fig" rid="F4">4G</xref>) with a T-shaped sclerite (tsc) anteriorly, followed posteriorly by a narrow posterior receptaculum (<abbrev xmlns:xlink="http://www.w3.org/1999/xlink" xlink:title="posterior receptaculum" id="ABBRID0ESOAC" xlink:type="simple">pr</abbrev>); lateral apodemes (<abbrev xmlns:xlink="http://www.w3.org/1999/xlink" xlink:title="apodeme" id="ABBRID0EWOAC" xlink:type="simple">ap</abbrev>) present.</p></tp:treatment-sec><tp:treatment-sec sec-type="Composition" id="SECID0E1OAC"><title>Composition.</title><p><italic><tp:taxon-name><tp:taxon-name-part taxon-name-part-type="genus" reg="Promolotra">P.</tp:taxon-name-part> <tp:taxon-name-part taxon-name-part-type="species" reg="hponkanrazi">hponkanrazi</tp:taxon-name-part></tp:taxon-name></italic> sp. nov. (♂♀) and <italic><tp:taxon-name><tp:taxon-name-part taxon-name-part-type="genus" reg="Promolotra">P.</tp:taxon-name-part> <tp:taxon-name-part taxon-name-part-type="species" reg="shankhaung">shankhaung</tp:taxon-name-part></tp:taxon-name></italic> sp. nov. (♂).</p></tp:treatment-sec><tp:treatment-sec sec-type="distribution" id="SECID0EWPAC"><title>Distribution.</title><p>Myanmar (Kachin State).</p><fig id="F1" position="float" orientation="portrait"><object-id xmlns:xlink="http://www.w3.org/1999/xlink" content-type="doi" xlink:type="simple">10.3897/zookeys.931.49638.figure1</object-id><object-id xmlns:xlink="http://www.w3.org/1999/xlink" content-type="arpha" xlink:type="simple">8E86972C-D669-5498-830D-84F723869A43</object-id><label>Figure 1.</label><caption><p><italic><tp:taxon-name><tp:taxon-name-part taxon-name-part-type="genus" reg="Promolotra">Promolotra</tp:taxon-name-part> <tp:taxon-name-part taxon-name-part-type="species" reg="shankhaung">shankhaung</tp:taxon-name-part></tp:taxon-name></italic> sp. nov., male <bold>A–D</bold> habitus, dorsal, ventral, and lateral views (<bold>D</bold> shows the leg color pattern) <bold>E</bold> prosoma, anterior view <bold>F, G</bold> left chelicera, anterior and lateral views <bold>H–J</bold> left palp, prolateral, dorsal, and retrolateral views. Scale bars: 0.4 mm (<bold>A–E</bold>); 0.2 mm (<bold>F–J</bold>).</p></caption><graphic xmlns:xlink="http://www.w3.org/1999/xlink" xlink:href="zookeys-931-021-g001.jpg" position="float" orientation="portrait" xlink:type="simple" id="oo_405866.jpg"><uri content-type="original_file" xlink:type="simple">https://binary.pensoft.net/fig/405866</uri></graphic></fig></tp:treatment-sec><tp:treatment-sec><!--Section generated to contain objects referenced in tp:taxon-treatment.--><fig id="F5" position="float" orientation="portrait"><object-id xmlns:xlink="http://www.w3.org/1999/xlink" content-type="doi" xlink:type="simple">10.3897/zookeys.931.49638.figure5</object-id><object-id xmlns:xlink="http://www.w3.org/1999/xlink" content-type="arpha" xlink:type="simple">ADB7A7B4-CA07-5872-A17A-BB2649441ADD</object-id><label>Figure 5.</label><caption><p><italic><tp:taxon-name><tp:taxon-name-part taxon-name-part-type="genus" reg="Promolotra">Promolotra</tp:taxon-name-part> <tp:taxon-name-part taxon-name-part-type="species" reg="hponkanrazi">hponkanrazi</tp:taxon-name-part></tp:taxon-name></italic> sp. nov., male <bold>A–C</bold> habitus, dorsal, ventral, and lateral views <bold>D</bold> prosoma, ventral view <bold>E</bold> prosoma, anterior view <bold>F, G</bold> left chelicera, anterior and lateral views <bold>H–J</bold> left palp, prolateral, dorsal, and retrolateral views. Scale bars: 0.4 mm (<bold>A–E</bold>) ; 0.2 mm (<bold>F–J</bold>).</p></caption><graphic xmlns:xlink="http://www.w3.org/1999/xlink" xlink:href="zookeys-931-021-g005.jpg" position="float" orientation="portrait" xlink:type="simple" id="oo_405870.jpg"><uri content-type="original_file" xlink:type="simple">https://binary.pensoft.net/fig/405870</uri></graphic></fig><fig id="F3" position="float" orientation="portrait"><object-id xmlns:xlink="http://www.w3.org/1999/xlink" content-type="doi" xlink:type="simple">10.3897/zookeys.931.49638.figure3</object-id><object-id xmlns:xlink="http://www.w3.org/1999/xlink" content-type="arpha" xlink:type="simple">08EB0115-9E48-525D-AAC2-6563AE297489</object-id><label>Figure 3.</label><caption><p><italic><tp:taxon-name><tp:taxon-name-part taxon-name-part-type="genus" reg="Promolotra">Promolotra</tp:taxon-name-part> <tp:taxon-name-part taxon-name-part-type="species" reg="shankhaung">shankhaung</tp:taxon-name-part></tp:taxon-name></italic> sp. nov. <bold>A–F</bold> male <bold>G, H</bold> female, <abbrev xmlns:xlink="http://www.w3.org/1999/xlink" xlink:title="Scanning electron microscope" id="ABBRID0E5LAE" xlink:type="simple">SEM</abbrev><bold>A, C</bold> left chelicera, anterior and lateral views <bold>B, D</bold> left chelicera, anterior and posterior magnified views (arrow shows the large denticle) <bold>E</bold> labium and endites, ventral view <bold>F</bold> endite, ventral view <bold>G, H</bold> copulatory organ, ventral view. Abbreviation: <abbrev xmlns:xlink="http://www.w3.org/1999/xlink" xlink:title="labium deep incision" id="ABBRID0EMMAE" xlink:type="simple">ldi</abbrev> = labium deep incision.</p></caption><graphic xmlns:xlink="http://www.w3.org/1999/xlink" xlink:href="zookeys-931-021-g003.jpg" position="float" orientation="portrait" xlink:type="simple" id="oo_405868.jpg"><uri content-type="original_file" xlink:type="simple">https://binary.pensoft.net/fig/405868</uri></graphic></fig><fig id="F7" position="float" orientation="portrait"><object-id xmlns:xlink="http://www.w3.org/1999/xlink" content-type="doi" xlink:type="simple">10.3897/zookeys.931.49638.figure7</object-id><object-id xmlns:xlink="http://www.w3.org/1999/xlink" content-type="arpha" xlink:type="simple">DCA86331-C143-5EAA-A6C2-CF1646751F4B</object-id><label>Figure 7.</label><caption><p><italic><tp:taxon-name><tp:taxon-name-part taxon-name-part-type="genus" reg="Promolotra">Promolotra</tp:taxon-name-part> <tp:taxon-name-part taxon-name-part-type="species" reg="hponkanrazi">hponkanrazi</tp:taxon-name-part></tp:taxon-name></italic> sp. nov., male <bold>A–F</bold><abbrev xmlns:xlink="http://www.w3.org/1999/xlink" xlink:title="Scanning electron microscope" id="ABBRID0EKYAE" xlink:type="simple">SEM</abbrev><bold>A, C</bold> left chelicera, anterior and lateral views <bold>B, D</bold> left chelicera, anterior and posterior magnified views (arrows show the large denticle) <bold>E</bold> labium and endites, ventral view <bold>F</bold> endite, ventral view <bold>G–J</bold> right legs I–IV, prolateral view. Abbreviation: <abbrev xmlns:xlink="http://www.w3.org/1999/xlink" xlink:title="labium deep incision" id="ABBRID0EYYAE" xlink:type="simple">ldi</abbrev> = labium deep incision. Scale bars: 0.4 mm (<bold>G–J</bold>).</p></caption><graphic xmlns:xlink="http://www.w3.org/1999/xlink" xlink:href="zookeys-931-021-g007.jpg" position="float" orientation="portrait" xlink:type="simple" id="oo_405872.jpg"><uri content-type="original_file" xlink:type="simple">https://binary.pensoft.net/fig/405872</uri></graphic></fig><fig id="F4" position="float" orientation="portrait"><object-id xmlns:xlink="http://www.w3.org/1999/xlink" content-type="doi" xlink:type="simple">10.3897/zookeys.931.49638.figure4</object-id><object-id xmlns:xlink="http://www.w3.org/1999/xlink" content-type="arpha" xlink:type="simple">F3BF8304-78B9-5C3B-9824-C4BF57E3C0AA</object-id><label>Figure 4.</label><caption><p><italic><tp:taxon-name><tp:taxon-name-part taxon-name-part-type="genus" reg="Promolotra">Promolotra</tp:taxon-name-part> <tp:taxon-name-part taxon-name-part-type="species" reg="shankhaung">shankhaung</tp:taxon-name-part></tp:taxon-name></italic> sp. nov. <bold>A–G</bold> female <bold>H–K</bold> male <bold>A–C</bold> habitus, dorsal, ventral, and lateral views <bold>D</bold> prosoma, anterior view <bold>E</bold> abdomen, ventral view <bold>F, G</bold> copulatory organ, ventral and dorsal views <bold>H–K</bold> left legs I–IV, prolateral view. Abbreviations: <abbrev xmlns:xlink="http://www.w3.org/1999/xlink" xlink:title="apodeme" id="ABBRID0EWNAE" xlink:type="simple">ap</abbrev> = apodeme; <abbrev xmlns:xlink="http://www.w3.org/1999/xlink" xlink:title="horseshoe-shaped sclerite" id="ABBRID0E1NAE" xlink:type="simple">hss</abbrev> = horseshoe-shaped sclerite; <abbrev xmlns:xlink="http://www.w3.org/1999/xlink" xlink:title="posterior receptaculum" id="ABBRID0E5NAE" xlink:type="simple">pr</abbrev> = posterior receptaculum; <abbrev xmlns:xlink="http://www.w3.org/1999/xlink" xlink:title="tube-like structure" id="ABBRID0ECOAE" xlink:type="simple">tls</abbrev> = tube-like structure; tsc = T-shaped sclerite. Scale bars: 0.4 mm (<bold>A–C, E, H–K</bold>); 0.2 mm (<bold>D</bold>); 0.1 mm (<bold>F, G</bold>).</p></caption><graphic xmlns:xlink="http://www.w3.org/1999/xlink" xlink:href="zookeys-931-021-g004.jpg" position="float" orientation="portrait" xlink:type="simple" id="oo_405869.jpg"><uri content-type="original_file" xlink:type="simple">https://binary.pensoft.net/fig/405869</uri></graphic></fig><fig id="F2" position="float" orientation="portrait"><object-id xmlns:xlink="http://www.w3.org/1999/xlink" content-type="doi" xlink:type="simple">10.3897/zookeys.931.49638.figure2</object-id><object-id xmlns:xlink="http://www.w3.org/1999/xlink" content-type="arpha" xlink:type="simple">F1035C3F-4291-565C-8CA1-8D20CBECF628</object-id><label>Figure 2.</label><caption><p><italic><tp:taxon-name><tp:taxon-name-part taxon-name-part-type="genus" reg="Promolotra">Promolotra</tp:taxon-name-part> <tp:taxon-name-part taxon-name-part-type="species" reg="shankhaung">shankhaung</tp:taxon-name-part></tp:taxon-name></italic> sp. nov., male left palp, <abbrev xmlns:xlink="http://www.w3.org/1999/xlink" xlink:title="Scanning electron microscope" id="ABBRID0ETHAE" xlink:type="simple">SEM</abbrev><bold>A, B</bold> prolateral and retrolateral views <bold>C, D, G</bold> cymbiobulbus, prolateral, retrolateral, and dorsal views <bold>E, F, H</bold> distal part of cymbiobulbus, prolateral, retrolateral, and dorsal views. Abbreviations: <abbrev xmlns:xlink="http://www.w3.org/1999/xlink" xlink:title="brush-like structures" id="ABBRID0E4HAE" xlink:type="simple">bls</abbrev> = brush-like structures; <abbrev xmlns:xlink="http://www.w3.org/1999/xlink" xlink:title="dorsal lobe" id="ABBRID0EBIAE" xlink:type="simple">dl</abbrev> = dorsal lobe; <abbrev xmlns:xlink="http://www.w3.org/1999/xlink" xlink:title="posterior lobe" id="ABBRID0EFIAE" xlink:type="simple">pl</abbrev> = posterior lobe; <abbrev xmlns:xlink="http://www.w3.org/1999/xlink" xlink:title="ventral lobe" id="ABBRID0EJIAE" xlink:type="simple">vl</abbrev> = ventral lobe.</p></caption><graphic xmlns:xlink="http://www.w3.org/1999/xlink" xlink:href="zookeys-931-021-g002.jpg" position="float" orientation="portrait" xlink:type="simple" id="oo_405867.jpg"><uri content-type="original_file" xlink:type="simple">https://binary.pensoft.net/fig/405867</uri></graphic></fig><fig id="F6" position="float" orientation="portrait"><object-id xmlns:xlink="http://www.w3.org/1999/xlink" content-type="doi" xlink:type="simple">10.3897/zookeys.931.49638.figure6</object-id><object-id xmlns:xlink="http://www.w3.org/1999/xlink" content-type="arpha" xlink:type="simple">C43573CE-80FB-5916-A458-8A322A8DF4B5</object-id><label>Figure 6.</label><caption><p><italic><tp:taxon-name><tp:taxon-name-part taxon-name-part-type="genus" reg="Promolotra">Promolotra</tp:taxon-name-part> <tp:taxon-name-part taxon-name-part-type="species" reg="hponkanrazi">hponkanrazi</tp:taxon-name-part></tp:taxon-name></italic> sp. nov., male left palp, <abbrev xmlns:xlink="http://www.w3.org/1999/xlink" xlink:title="Scanning electron microscope" id="ABBRID0EUWAE" xlink:type="simple">SEM</abbrev><bold>A, B</bold> prolateral and retrolateral views <bold>C, G</bold> cymbiobulbus, prolateral and dorsal views <bold>D, E, H</bold> distal part of cymbiobulbus, retrolateral, prolateral, and dorsal views <bold>F</bold> distal part of cymbiobulbus, apical view. Abbreviations: <abbrev xmlns:xlink="http://www.w3.org/1999/xlink" xlink:title="brush-like structures" id="ABBRID0EAXAE" xlink:type="simple">bls</abbrev> = brush-like structures; <abbrev xmlns:xlink="http://www.w3.org/1999/xlink" xlink:title="dorsal lobe" id="ABBRID0EEXAE" xlink:type="simple">dl</abbrev> = dorsal lobe; <abbrev xmlns:xlink="http://www.w3.org/1999/xlink" xlink:title="posterior lobe" id="ABBRID0EIXAE" xlink:type="simple">pl</abbrev> = posterior lobe; <abbrev xmlns:xlink="http://www.w3.org/1999/xlink" xlink:title="ventral lobe" id="ABBRID0EMXAE" xlink:type="simple">vl</abbrev> = ventral lobe.</p></caption><graphic xmlns:xlink="http://www.w3.org/1999/xlink" xlink:href="zookeys-931-021-g006.jpg" position="float" orientation="portrait" xlink:type="simple" id="oo_405871.jpg"><uri content-type="original_file" xlink:type="simple">https://binary.pensoft.net/fig/405871</uri></graphic></fig></tp:treatment-sec><ref-list><ref id="B11"><mixed-citation xmlns:xlink="http://www.w3.org/1999/xlink" xlink:type="simple"><person-group><name name-style="western"><surname>Ubick</surname><given-names>D</given-names></name><name name-style="western"><surname>Griswold</surname><given-names>CE</given-names></name></person-group> (<year>2011</year>) <article-title>The Malagasy goblin spiders of the new genus <italic><tp:taxon-name><tp:taxon-name-part taxon-name-part-type="genus">Molotra</tp:taxon-name-part></tp:taxon-name></italic> (<tp:taxon-name><tp:taxon-name-part taxon-name-part-type="order">Araneae</tp:taxon-name-part></tp:taxon-name>, <tp:taxon-name><tp:taxon-name-part taxon-name-part-type="family">Oonopidae</tp:taxon-name-part></tp:taxon-name>).</article-title><source>American Museum Novitates</source><volume>3729</volume>: <fpage>1</fpage>–<lpage>69</lpage>. <ext-link xlink:type="simple" ext-link-type="doi" xlink:href="10.1206/3729.2">https://doi.org/10.1206/3729.2</ext-link></mixed-citation></ref><ref id="B5"><mixed-citation xmlns:xlink="http://www.w3.org/1999/xlink" xlink:type="simple"><person-group><name name-style="western"><surname>Platnick</surname><given-names>NI</given-names></name><name name-style="western"><surname>Dupérré</surname><given-names>N</given-names></name></person-group> (<year>2012</year>) <article-title>The goblin spider genus <italic><tp:taxon-name><tp:taxon-name-part taxon-name-part-type="genus">Costarina</tp:taxon-name-part></tp:taxon-name></italic> (<tp:taxon-name><tp:taxon-name-part taxon-name-part-type="order">Araneae</tp:taxon-name-part></tp:taxon-name>, <tp:taxon-name><tp:taxon-name-part taxon-name-part-type="family">Oonopidae</tp:taxon-name-part></tp:taxon-name>), Part 1.</article-title><source>American Museum Novitates</source><volume>3730</volume>: <fpage>1</fpage>–<lpage>64</lpage>. <ext-link xlink:type="simple" ext-link-type="doi" xlink:href="10.1206/3730.2">https://doi.org/10.1206/3730.2</ext-link></mixed-citation></ref></ref-list></tp:taxon-treatment>
