# Supplementary material for: A new genus and two new species of oonopid spiders from Myanmar (Araneae, Oonopidae)
Source: Zookeys. 2020 Apr 30;931:21–33. doi: 10.3897/zookeys.931.49638 (PMC7205834; doi:10.3897/zookeys.931.49638)
Supplement: XML Treatment for Promolotra shankhaung [file zookeys.931.49638-treatment2.xml]

<!DOCTYPE tp:taxon-treatment
  PUBLIC "-//TaxonX//DTD Taxonomic Treatment Publishing DTD v0 20100105//EN" "tax-treatment-NSO.dtd">
<tp:taxon-treatment xmlns:tp="http://www.plazi.org/taxpub"><tp:treatment-meta><kwd-group><label>Taxon classification</label><kwd><named-content xmlns:xlink="http://www.w3.org/1999/xlink" content-type="kingdom">Animalia</named-content></kwd><kwd><named-content xmlns:xlink="http://www.w3.org/1999/xlink" content-type="order">Araneae</named-content></kwd><kwd><named-content xmlns:xlink="http://www.w3.org/1999/xlink" content-type="family">Oonopidae</named-content></kwd></kwd-group><mixed-citation publication-type="journal"><person-group><name><surname>Tong</surname><given-names>Yanfeng</given-names></name><name><surname>Li</surname><given-names>Shuqiang</given-names></name></person-group><article-title>A new genus and two new species of oonopid spiders from Myanmar (<tp:taxon-name><tp:taxon-name-part taxon-name-part-type="order">Araneae</tp:taxon-name-part></tp:taxon-name>, <tp:taxon-name><tp:taxon-name-part taxon-name-part-type="family">Oonopidae</tp:taxon-name-part></tp:taxon-name>)</article-title><source>Zookeys</source><day>30</day><month>4</month><year>2020</year><volume>931</volume><fpage>21</fpage><lpage>33</lpage><pub-id pub-id-type="doi">10.3897/zookeys.931.49638</pub-id></mixed-citation></tp:treatment-meta><tp:nomenclature><tp:taxon-name><object-id xmlns:xlink="http://www.w3.org/1999/xlink" content-type="arpha" xlink:type="simple">AB65DC8D-F77A-5B47-B760-92A13A9A7121</object-id>
            <tp:taxon-name-part taxon-name-part-type="genus" reg="Promolotra">Promolotra</tp:taxon-name-part>
            <tp:taxon-name-part taxon-name-part-type="species" reg="shankhaung">shankhaung</tp:taxon-name-part>
            <object-id xmlns:xlink="http://www.w3.org/1999/xlink" content-type="zoobank" xlink:type="simple">http://zoobank.org/A21E734C-1501-4AB5-9906-B0CFB717874B</object-id>
          </tp:taxon-name><tp:taxon-status xmlns:xlink="http://www.w3.org/1999/xlink" xlink:type="simple">sp. nov.</tp:taxon-status><xref ref-type="fig" rid="F1">Figures 1</xref><xref ref-type="fig" rid="F2">, 2</xref><xref ref-type="fig" rid="F3">, 3</xref><xref ref-type="fig" rid="F4">, 4</xref></tp:nomenclature><tp:treatment-sec sec-type="type material" id="SECID0E1CAE"><title>Type materials.</title><p><bold><italic>Holotype</italic></bold> ♂ (<named-content xmlns:xlink="http://www.w3.org/1999/xlink" content-type="dwc:institutional_code" xlink:type="simple">IZCAS</named-content> Ar-25131), Myanmar, Kachin State, Putao, roadside between Upper Shankhaung Village to Wasadum, secondary forest, <named-content xmlns:xlink="http://www.w3.org/1999/xlink" content-type="dwc:verbatimCoordinates" xlink:type="simple"><named-content content-type="geo-json" specific-use="{&#34;type&#34;:&#34;Point&#34;,&#34;coordinates&#34;:[97.227500,27.456383]}" id="NCID0ENDAE" xlink:type="simple">27°27.383'N, 97°13.650'E</named-content></named-content>, elevation ca 1396 m, 11.XII.2016, J. Wu, by hand. <bold><italic>Paratypes</italic></bold>: 1♂, 1♀ (<named-content xmlns:xlink="http://www.w3.org/1999/xlink" content-type="dwc:institutional_code" xlink:type="simple">IZCAS</named-content> Ar-25132-25133), same data as holotype; 1♂ (<named-content xmlns:xlink="http://www.w3.org/1999/xlink" content-type="dwc:institutional_code" xlink:type="simple">IZCAS</named-content> Ar-25134), same data as holotype; 1♂, 1♀ (<named-content xmlns:xlink="http://www.w3.org/1999/xlink" content-type="dwc:institutional_code" xlink:type="simple">IZCAS</named-content> Ar-25135-25136), Myanmar, Kachin State, Putao, roadside between Upper Shankhaung Village to Wasadum, <named-content xmlns:xlink="http://www.w3.org/1999/xlink" content-type="dwc:verbatimCoordinates" xlink:type="simple"><named-content content-type="geo-json" specific-use="{&#34;type&#34;:&#34;Point&#34;,&#34;coordinates&#34;:[97.214167,27.472500]}" id="NCID0EHEAE" xlink:type="simple">27°28.350'N, 97°12.850'E</named-content></named-content>, elevation ca 1140 m, 11.XII.2016, J. Wu, by hand; 1♀ (<named-content xmlns:xlink="http://www.w3.org/1999/xlink" content-type="dwc:institutional_code" xlink:type="simple">IZCAS</named-content> Ar-25137), Myanmar, Kachin State, Putao, Hponkanrazi Wildlife Sactuary, near Ziradum Village, <named-content xmlns:xlink="http://www.w3.org/1999/xlink" content-type="dwc:verbatimCoordinates" xlink:type="simple"><named-content content-type="geo-json" specific-use="{&#34;type&#34;:&#34;Point&#34;,&#34;coordinates&#34;:[97.081550,27.588417]}" id="NCID0EUEAE" xlink:type="simple">27°35.305'N, 97°04.893'E</named-content></named-content>, elevation ca 1145 m, 13.V.2017, J. Wu and Z. Chen, by hand.</p></tp:treatment-sec><tp:treatment-sec sec-type="etymology" id="SECID0EZEAE"><title>Etymology.</title><p>The specific name is a noun in apposition taken from the type locality.</p></tp:treatment-sec><tp:treatment-sec sec-type="diagnosis" id="SECID0E5EAE"><title>Diagnosis.</title><p>The new species is similar to <italic><tp:taxon-name><tp:taxon-name-part taxon-name-part-type="genus" reg="Promolotra">P.</tp:taxon-name-part> <tp:taxon-name-part taxon-name-part-type="species" reg="hponkanrazi">hponkanrazi</tp:taxon-name-part></tp:taxon-name></italic> sp. nov. (known from male only), but can be distinguished by the dark proximal part of the tibiae (Fig. <xref ref-type="fig" rid="F1">1D</xref>) (vs. uniformly colored in <italic><tp:taxon-name><tp:taxon-name-part taxon-name-part-type="genus" reg="Promolotra">P.</tp:taxon-name-part> <tp:taxon-name-part taxon-name-part-type="species" reg="hponkanrazi">hponkanrazi</tp:taxon-name-part></tp:taxon-name></italic> sp. nov.), the relatively narrow ventral lobe (length/width = 2.4) of the embolar region (Fig. <xref ref-type="fig" rid="F2">2E</xref>) (vs. length/width of ventral lobe = 2.0 in <italic><tp:taxon-name><tp:taxon-name-part taxon-name-part-type="genus" reg="Promolotra">P.</tp:taxon-name-part> <tp:taxon-name-part taxon-name-part-type="species" reg="hponkanrazi">hponkanrazi</tp:taxon-name-part></tp:taxon-name></italic> sp. nov.), and the shape of the cymbiobulbus (length/width = 1.7, basal part smooth) (Figs <xref ref-type="fig" rid="F1">1H, J</xref>, <xref ref-type="fig" rid="F2">2A</xref>) (vs. length/width of cymbiobulbus = 1.5 with basal part strongly swollen in <italic><tp:taxon-name><tp:taxon-name-part taxon-name-part-type="genus" reg="Promolotra">P.</tp:taxon-name-part> <tp:taxon-name-part taxon-name-part-type="species" reg="hponkanrazi">hponkanrazi</tp:taxon-name-part></tp:taxon-name></italic> sp. nov.).</p><fig id="F2" position="float" orientation="portrait"><object-id xmlns:xlink="http://www.w3.org/1999/xlink" content-type="doi" xlink:type="simple">10.3897/zookeys.931.49638.figure2</object-id><object-id xmlns:xlink="http://www.w3.org/1999/xlink" content-type="arpha" xlink:type="simple">F1035C3F-4291-565C-8CA1-8D20CBECF628</object-id><label>Figure 2.</label><caption><p><italic><tp:taxon-name><tp:taxon-name-part taxon-name-part-type="genus" reg="Promolotra">Promolotra</tp:taxon-name-part> <tp:taxon-name-part taxon-name-part-type="species" reg="shankhaung">shankhaung</tp:taxon-name-part></tp:taxon-name></italic> sp. nov., male left palp, <abbrev xmlns:xlink="http://www.w3.org/1999/xlink" xlink:title="Scanning electron microscope" id="ABBRID0ETHAE" xlink:type="simple">SEM</abbrev><bold>A, B</bold> prolateral and retrolateral views <bold>C, D, G</bold> cymbiobulbus, prolateral, retrolateral, and dorsal views <bold>E, F, H</bold> distal part of cymbiobulbus, prolateral, retrolateral, and dorsal views. Abbreviations: <abbrev xmlns:xlink="http://www.w3.org/1999/xlink" xlink:title="brush-like structures" id="ABBRID0E4HAE" xlink:type="simple">bls</abbrev> = brush-like structures; <abbrev xmlns:xlink="http://www.w3.org/1999/xlink" xlink:title="dorsal lobe" id="ABBRID0EBIAE" xlink:type="simple">dl</abbrev> = dorsal lobe; <abbrev xmlns:xlink="http://www.w3.org/1999/xlink" xlink:title="posterior lobe" id="ABBRID0EFIAE" xlink:type="simple">pl</abbrev> = posterior lobe; <abbrev xmlns:xlink="http://www.w3.org/1999/xlink" xlink:title="ventral lobe" id="ABBRID0EJIAE" xlink:type="simple">vl</abbrev> = ventral lobe.</p></caption><graphic xmlns:xlink="http://www.w3.org/1999/xlink" xlink:href="zookeys-931-021-g002.jpg" position="float" orientation="portrait" xlink:type="simple" id="oo_405867.jpg"><uri content-type="original_file" xlink:type="simple">https://binary.pensoft.net/fig/405867</uri></graphic></fig></tp:treatment-sec><tp:treatment-sec sec-type="description" id="SECID0ESIAE"><title>Description.</title><p><bold>Male</bold> (holotype). Habitus as in Fig. <xref ref-type="fig" rid="F1">1A–C</xref>. Body length 1.95; carapace 0.96 long, 0.74 wide; abdomen 0.89 long, 0.72 wide.</p><p>Palp (Figs <xref ref-type="fig" rid="F1">1H–J</xref>, <xref ref-type="fig" rid="F2">2</xref>): femur 0.19 long, patella 0.13 long, tibia 0.12 long. Cymbiobulbus 0.38 long, 0.22 wide, length/maximal width = 1.7. Embolar region (Fig. <xref ref-type="fig" rid="F2">2E, F, H</xref>): including a flat dorsal lobe (<abbrev xmlns:xlink="http://www.w3.org/1999/xlink" xlink:title="dorsal lobe" id="ABBRID0EMJAE" xlink:type="simple">dl</abbrev>), a small posterior one (<abbrev xmlns:xlink="http://www.w3.org/1999/xlink" xlink:title="posterior lobe" id="ABBRID0EQJAE" xlink:type="simple">pl</abbrev>), and a narrow (length/width = 2.4), leaf-like, wrinkled texture ventral one (<abbrev xmlns:xlink="http://www.w3.org/1999/xlink" xlink:title="ventral lobe" id="ABBRID0EUJAE" xlink:type="simple">vl</abbrev>); with brush-like structures (<abbrev xmlns:xlink="http://www.w3.org/1999/xlink" xlink:title="brush-like structures" id="ABBRID0EYJAE" xlink:type="simple">bls</abbrev>) in retrolateral view.</p><p><bold>Female.</bold> Habitus as in Fig. <xref ref-type="fig" rid="F4">4A–C</xref>. Body length 2.23; carapace 1.01 long, 0.91 wide; abdomen 1.17 long, 0.85 wide.</p><p>Copulatory organ. Ventral view (Figs <xref ref-type="fig" rid="F3">3G, H</xref>, <xref ref-type="fig" rid="F4">4F</xref>): genital atrium relatively wide, broadly oval. Dorsal view (Fig. <xref ref-type="fig" rid="F4">4G</xref>): with a T-shaped sclerite (tsc) anteriorly, followed posteriorly by a narrow posterior receptaculum (<abbrev xmlns:xlink="http://www.w3.org/1999/xlink" xlink:title="posterior receptaculum" id="ABBRID0ESKAE" xlink:type="simple">pr</abbrev>); a very thin, long and tube-like structure (<abbrev xmlns:xlink="http://www.w3.org/1999/xlink" xlink:title="tube-like structure" id="ABBRID0EWKAE" xlink:type="simple">tls</abbrev>) can be seen inside the T-shaped sclerite; with a horseshoe-shaped sclerite (<abbrev xmlns:xlink="http://www.w3.org/1999/xlink" xlink:title="horseshoe-shaped sclerite" id="ABBRID0E1KAE" xlink:type="simple">hss</abbrev>) medially; apodemes (<abbrev xmlns:xlink="http://www.w3.org/1999/xlink" xlink:title="apodeme" id="ABBRID0E5KAE" xlink:type="simple">ap</abbrev>) well-developed.</p></tp:treatment-sec><tp:treatment-sec sec-type="distribution" id="SECID0ECLAE"><title>Distribution.</title><p>Known only from the type locality.</p><fig id="F3" position="float" orientation="portrait"><object-id xmlns:xlink="http://www.w3.org/1999/xlink" content-type="doi" xlink:type="simple">10.3897/zookeys.931.49638.figure3</object-id><object-id xmlns:xlink="http://www.w3.org/1999/xlink" content-type="arpha" xlink:type="simple">08EB0115-9E48-525D-AAC2-6563AE297489</object-id><label>Figure 3.</label><caption><p><italic><tp:taxon-name><tp:taxon-name-part taxon-name-part-type="genus" reg="Promolotra">Promolotra</tp:taxon-name-part> <tp:taxon-name-part taxon-name-part-type="species" reg="shankhaung">shankhaung</tp:taxon-name-part></tp:taxon-name></italic> sp. nov. <bold>A–F</bold> male <bold>G, H</bold> female, <abbrev xmlns:xlink="http://www.w3.org/1999/xlink" xlink:title="Scanning electron microscope" id="ABBRID0E5LAE" xlink:type="simple">SEM</abbrev><bold>A, C</bold> left chelicera, anterior and lateral views <bold>B, D</bold> left chelicera, anterior and posterior magnified views (arrow shows the large denticle) <bold>E</bold> labium and endites, ventral view <bold>F</bold> endite, ventral view <bold>G, H</bold> copulatory organ, ventral view. Abbreviation: <abbrev xmlns:xlink="http://www.w3.org/1999/xlink" xlink:title="labium deep incision" id="ABBRID0EMMAE" xlink:type="simple">ldi</abbrev> = labium deep incision.</p></caption><graphic xmlns:xlink="http://www.w3.org/1999/xlink" xlink:href="zookeys-931-021-g003.jpg" position="float" orientation="portrait" xlink:type="simple" id="oo_405868.jpg"><uri content-type="original_file" xlink:type="simple">https://binary.pensoft.net/fig/405868</uri></graphic></fig><fig id="F4" position="float" orientation="portrait"><object-id xmlns:xlink="http://www.w3.org/1999/xlink" content-type="doi" xlink:type="simple">10.3897/zookeys.931.49638.figure4</object-id><object-id xmlns:xlink="http://www.w3.org/1999/xlink" content-type="arpha" xlink:type="simple">F3BF8304-78B9-5C3B-9824-C4BF57E3C0AA</object-id><label>Figure 4.</label><caption><p><italic><tp:taxon-name><tp:taxon-name-part taxon-name-part-type="genus" reg="Promolotra">Promolotra</tp:taxon-name-part> <tp:taxon-name-part taxon-name-part-type="species" reg="shankhaung">shankhaung</tp:taxon-name-part></tp:taxon-name></italic> sp. nov. <bold>A–G</bold> female <bold>H–K</bold> male <bold>A–C</bold> habitus, dorsal, ventral, and lateral views <bold>D</bold> prosoma, anterior view <bold>E</bold> abdomen, ventral view <bold>F, G</bold> copulatory organ, ventral and dorsal views <bold>H–K</bold> left legs I–IV, prolateral view. Abbreviations: <abbrev xmlns:xlink="http://www.w3.org/1999/xlink" xlink:title="apodeme" id="ABBRID0EWNAE" xlink:type="simple">ap</abbrev> = apodeme; <abbrev xmlns:xlink="http://www.w3.org/1999/xlink" xlink:title="horseshoe-shaped sclerite" id="ABBRID0E1NAE" xlink:type="simple">hss</abbrev> = horseshoe-shaped sclerite; <abbrev xmlns:xlink="http://www.w3.org/1999/xlink" xlink:title="posterior receptaculum" id="ABBRID0E5NAE" xlink:type="simple">pr</abbrev> = posterior receptaculum; <abbrev xmlns:xlink="http://www.w3.org/1999/xlink" xlink:title="tube-like structure" id="ABBRID0ECOAE" xlink:type="simple">tls</abbrev> = tube-like structure; tsc = T-shaped sclerite. Scale bars: 0.4 mm (<bold>A–C, E, H–K</bold>); 0.2 mm (<bold>D</bold>); 0.1 mm (<bold>F, G</bold>).</p></caption><graphic xmlns:xlink="http://www.w3.org/1999/xlink" xlink:href="zookeys-931-021-g004.jpg" position="float" orientation="portrait" xlink:type="simple" id="oo_405869.jpg"><uri content-type="original_file" xlink:type="simple">https://binary.pensoft.net/fig/405869</uri></graphic></fig></tp:treatment-sec><tp:treatment-sec><!--Section generated to contain objects referenced in tp:taxon-treatment.--><fig id="F1" position="float" orientation="portrait"><object-id xmlns:xlink="http://www.w3.org/1999/xlink" content-type="doi" xlink:type="simple">10.3897/zookeys.931.49638.figure1</object-id><object-id xmlns:xlink="http://www.w3.org/1999/xlink" content-type="arpha" xlink:type="simple">8E86972C-D669-5498-830D-84F723869A43</object-id><label>Figure 1.</label><caption><p><italic><tp:taxon-name><tp:taxon-name-part taxon-name-part-type="genus" reg="Promolotra">Promolotra</tp:taxon-name-part> <tp:taxon-name-part taxon-name-part-type="species" reg="shankhaung">shankhaung</tp:taxon-name-part></tp:taxon-name></italic> sp. nov., male <bold>A–D</bold> habitus, dorsal, ventral, and lateral views (<bold>D</bold> shows the leg color pattern) <bold>E</bold> prosoma, anterior view <bold>F, G</bold> left chelicera, anterior and lateral views <bold>H–J</bold> left palp, prolateral, dorsal, and retrolateral views. Scale bars: 0.4 mm (<bold>A–E</bold>); 0.2 mm (<bold>F–J</bold>).</p></caption><graphic xmlns:xlink="http://www.w3.org/1999/xlink" xlink:href="zookeys-931-021-g001.jpg" position="float" orientation="portrait" xlink:type="simple" id="oo_405866.jpg"><uri content-type="original_file" xlink:type="simple">https://binary.pensoft.net/fig/405866</uri></graphic></fig></tp:treatment-sec></tp:taxon-treatment>
