# Supplementary material for: A new genus and two new species of oonopid spiders from Myanmar (Araneae, Oonopidae)
Source: Zookeys. 2020 Apr 30;931:21–33. doi: 10.3897/zookeys.931.49638 (PMC7205834; doi:10.3897/zookeys.931.49638)
Supplement: XML Treatment for Promolotra hponkanrazi [file zookeys.931.49638-treatment3.xml]

<!DOCTYPE tp:taxon-treatment
  PUBLIC "-//TaxonX//DTD Taxonomic Treatment Publishing DTD v0 20100105//EN" "tax-treatment-NSO.dtd">
<tp:taxon-treatment xmlns:tp="http://www.plazi.org/taxpub"><tp:treatment-meta><kwd-group><label>Taxon classification</label><kwd><named-content xmlns:xlink="http://www.w3.org/1999/xlink" content-type="kingdom">Animalia</named-content></kwd><kwd><named-content xmlns:xlink="http://www.w3.org/1999/xlink" content-type="order">Araneae</named-content></kwd><kwd><named-content xmlns:xlink="http://www.w3.org/1999/xlink" content-type="family">Oonopidae</named-content></kwd></kwd-group><mixed-citation publication-type="journal"><person-group><name><surname>Tong</surname><given-names>Yanfeng</given-names></name><name><surname>Li</surname><given-names>Shuqiang</given-names></name></person-group><article-title>A new genus and two new species of oonopid spiders from Myanmar (<tp:taxon-name><tp:taxon-name-part taxon-name-part-type="order">Araneae</tp:taxon-name-part></tp:taxon-name>, <tp:taxon-name><tp:taxon-name-part taxon-name-part-type="family">Oonopidae</tp:taxon-name-part></tp:taxon-name>)</article-title><source>Zookeys</source><day>30</day><month>4</month><year>2020</year><volume>931</volume><fpage>21</fpage><lpage>33</lpage><pub-id pub-id-type="doi">10.3897/zookeys.931.49638</pub-id></mixed-citation></tp:treatment-meta><tp:nomenclature><tp:taxon-name><object-id xmlns:xlink="http://www.w3.org/1999/xlink" content-type="arpha" xlink:type="simple">DBF67C7A-ECFB-5969-915E-F9AB953C7E85</object-id>
            <tp:taxon-name-part taxon-name-part-type="genus" reg="Promolotra">Promolotra</tp:taxon-name-part>
            <tp:taxon-name-part taxon-name-part-type="species" reg="hponkanrazi">hponkanrazi</tp:taxon-name-part>
            <object-id xmlns:xlink="http://www.w3.org/1999/xlink" content-type="zoobank" xlink:type="simple">http://zoobank.org/630E87B0-7B79-4531-93C3-85421EEEAA0F</object-id>
          </tp:taxon-name><tp:taxon-status xmlns:xlink="http://www.w3.org/1999/xlink" xlink:type="simple">sp. nov.</tp:taxon-status><xref ref-type="fig" rid="F5">Figures 5</xref><xref ref-type="fig" rid="F6">, 6</xref><xref ref-type="fig" rid="F7">, 7</xref></tp:nomenclature><tp:treatment-sec sec-type="type material" id="SECID0EFQAE"><title>Type materials.</title><p><bold><italic>Holotype</italic></bold> ♂ (<named-content xmlns:xlink="http://www.w3.org/1999/xlink" content-type="dwc:institutional_code" xlink:type="simple">IZCAS</named-content> Ar-25138), Myanmar, Kachin State, Putao, Hponkanrazi Wildlife Sactuary, secondary forest, <named-content xmlns:xlink="http://www.w3.org/1999/xlink" content-type="dwc:verbatimCoordinates" xlink:type="simple"><named-content content-type="geo-json" specific-use="{&#34;type&#34;:&#34;Point&#34;,&#34;coordinates&#34;:[96.982217,27.614450]}" id="NCID0EYQAE" xlink:type="simple">27°36.867'N, 96°58.933'E</named-content></named-content>, elevation ca 2491 m, 15.XII.2016, J. Wu, by hand.</p></tp:treatment-sec><tp:treatment-sec sec-type="etymology" id="SECID0E4QAE"><title>Etymology.</title><p>The specific name is a noun in apposition taken from the type locality.</p></tp:treatment-sec><tp:treatment-sec sec-type="diagnosis" id="SECID0ECRAE"><title>Diagnosis.</title><p>The new species is similar to <italic><tp:taxon-name><tp:taxon-name-part taxon-name-part-type="genus" reg="Promolotra">P.</tp:taxon-name-part> <tp:taxon-name-part taxon-name-part-type="species" reg="shankhaung">shankhaung</tp:taxon-name-part></tp:taxon-name></italic> sp. nov. but can be distinguished by the uniformly colored tibiae (Figs <xref ref-type="fig" rid="F5">5E</xref>, <xref ref-type="fig" rid="F7">7G–J</xref>) (vs. darkened proximally in <italic><tp:taxon-name><tp:taxon-name-part taxon-name-part-type="genus" reg="Promolotra">P.</tp:taxon-name-part> <tp:taxon-name-part taxon-name-part-type="species" reg="shankhaung">shankhaung</tp:taxon-name-part></tp:taxon-name></italic> sp. nov.), the relatively broad ventral lobe (length/width = 2.0) of embolar region (Fig. <xref ref-type="fig" rid="F6">6E</xref>) (vs. length/width of ventral lobe = 2.4 in <italic><tp:taxon-name><tp:taxon-name-part taxon-name-part-type="genus" reg="Promolotra">P.</tp:taxon-name-part> <tp:taxon-name-part taxon-name-part-type="species" reg="shankhaung">shankhaung</tp:taxon-name-part></tp:taxon-name></italic> sp. nov.), and the shape of the cymbiobulbus (length/width = 1.5, basal part strongly swollen) (Figs <xref ref-type="fig" rid="F5">5H, J</xref>, <xref ref-type="fig" rid="F6">6A</xref>) (vs. length/width of cymbiobulbus = 1.7 and the basal part smooth in <italic><tp:taxon-name><tp:taxon-name-part taxon-name-part-type="genus" reg="Promolotra">P.</tp:taxon-name-part> <tp:taxon-name-part taxon-name-part-type="species" reg="shankhaung">shankhaung</tp:taxon-name-part></tp:taxon-name></italic> sp. nov.).</p><fig id="F5" position="float" orientation="portrait"><object-id xmlns:xlink="http://www.w3.org/1999/xlink" content-type="doi" xlink:type="simple">10.3897/zookeys.931.49638.figure5</object-id><object-id xmlns:xlink="http://www.w3.org/1999/xlink" content-type="arpha" xlink:type="simple">ADB7A7B4-CA07-5872-A17A-BB2649441ADD</object-id><label>Figure 5.</label><caption><p><italic><tp:taxon-name><tp:taxon-name-part taxon-name-part-type="genus" reg="Promolotra">Promolotra</tp:taxon-name-part> <tp:taxon-name-part taxon-name-part-type="species" reg="hponkanrazi">hponkanrazi</tp:taxon-name-part></tp:taxon-name></italic> sp. nov., male <bold>A–C</bold> habitus, dorsal, ventral, and lateral views <bold>D</bold> prosoma, ventral view <bold>E</bold> prosoma, anterior view <bold>F, G</bold> left chelicera, anterior and lateral views <bold>H–J</bold> left palp, prolateral, dorsal, and retrolateral views. Scale bars: 0.4 mm (<bold>A–E</bold>) ; 0.2 mm (<bold>F–J</bold>).</p></caption><graphic xmlns:xlink="http://www.w3.org/1999/xlink" xlink:href="zookeys-931-021-g005.jpg" position="float" orientation="portrait" xlink:type="simple" id="oo_405870.jpg"><uri content-type="original_file" xlink:type="simple">https://binary.pensoft.net/fig/405870</uri></graphic></fig></tp:treatment-sec><tp:treatment-sec sec-type="description" id="SECID0EOUAE"><title>Description.</title><p><bold>Male</bold> (holotype). Habitus as in Fig. <xref ref-type="fig" rid="F5">5A–C</xref>. Body length 2.26; carapace 1.09 long, 0.85 wide; abdomen 1.13 long, 0.77 wide.</p><p>Palp (Figs <xref ref-type="fig" rid="F5">5H–J</xref>, <xref ref-type="fig" rid="F6">6</xref>): femur 0.26 long, patella 0.19 long, tibia 0.14 long. Cymbiobulbus 0.42 long, 0.28 wide, length/maximal width = 1.5. Embolar region (Fig. <xref ref-type="fig" rid="F6">6D, E, F, H</xref>): including a flat, dorsal lobe (<abbrev xmlns:xlink="http://www.w3.org/1999/xlink" xlink:title="dorsal lobe" id="ABBRID0EIVAE" xlink:type="simple">dl</abbrev>), a very small posterior one (<abbrev xmlns:xlink="http://www.w3.org/1999/xlink" xlink:title="posterior lobe" id="ABBRID0EMVAE" xlink:type="simple">pl</abbrev>), and a very broad (length/width = 2.0), leaf-like, elongated, wrinkled texture ventral one (<abbrev xmlns:xlink="http://www.w3.org/1999/xlink" xlink:title="ventral lobe" id="ABBRID0EQVAE" xlink:type="simple">vl</abbrev>); with brush-like structures (<abbrev xmlns:xlink="http://www.w3.org/1999/xlink" xlink:title="brush-like structures" id="ABBRID0EUVAE" xlink:type="simple">bls</abbrev>) in retrolateral view.</p><p><bold>Female.</bold> Unknown.</p></tp:treatment-sec><tp:treatment-sec sec-type="distribution" id="SECID0E3VAE"><title>Distribution.</title><p>Known only from the type locality.</p><fig id="F6" position="float" orientation="portrait"><object-id xmlns:xlink="http://www.w3.org/1999/xlink" content-type="doi" xlink:type="simple">10.3897/zookeys.931.49638.figure6</object-id><object-id xmlns:xlink="http://www.w3.org/1999/xlink" content-type="arpha" xlink:type="simple">C43573CE-80FB-5916-A458-8A322A8DF4B5</object-id><label>Figure 6.</label><caption><p><italic><tp:taxon-name><tp:taxon-name-part taxon-name-part-type="genus" reg="Promolotra">Promolotra</tp:taxon-name-part> <tp:taxon-name-part taxon-name-part-type="species" reg="hponkanrazi">hponkanrazi</tp:taxon-name-part></tp:taxon-name></italic> sp. nov., male left palp, <abbrev xmlns:xlink="http://www.w3.org/1999/xlink" xlink:title="Scanning electron microscope" id="ABBRID0EUWAE" xlink:type="simple">SEM</abbrev><bold>A, B</bold> prolateral and retrolateral views <bold>C, G</bold> cymbiobulbus, prolateral and dorsal views <bold>D, E, H</bold> distal part of cymbiobulbus, retrolateral, prolateral, and dorsal views <bold>F</bold> distal part of cymbiobulbus, apical view. Abbreviations: <abbrev xmlns:xlink="http://www.w3.org/1999/xlink" xlink:title="brush-like structures" id="ABBRID0EAXAE" xlink:type="simple">bls</abbrev> = brush-like structures; <abbrev xmlns:xlink="http://www.w3.org/1999/xlink" xlink:title="dorsal lobe" id="ABBRID0EEXAE" xlink:type="simple">dl</abbrev> = dorsal lobe; <abbrev xmlns:xlink="http://www.w3.org/1999/xlink" xlink:title="posterior lobe" id="ABBRID0EIXAE" xlink:type="simple">pl</abbrev> = posterior lobe; <abbrev xmlns:xlink="http://www.w3.org/1999/xlink" xlink:title="ventral lobe" id="ABBRID0EMXAE" xlink:type="simple">vl</abbrev> = ventral lobe.</p></caption><graphic xmlns:xlink="http://www.w3.org/1999/xlink" xlink:href="zookeys-931-021-g006.jpg" position="float" orientation="portrait" xlink:type="simple" id="oo_405871.jpg"><uri content-type="original_file" xlink:type="simple">https://binary.pensoft.net/fig/405871</uri></graphic></fig><fig id="F7" position="float" orientation="portrait"><object-id xmlns:xlink="http://www.w3.org/1999/xlink" content-type="doi" xlink:type="simple">10.3897/zookeys.931.49638.figure7</object-id><object-id xmlns:xlink="http://www.w3.org/1999/xlink" content-type="arpha" xlink:type="simple">DCA86331-C143-5EAA-A6C2-CF1646751F4B</object-id><label>Figure 7.</label><caption><p><italic><tp:taxon-name><tp:taxon-name-part taxon-name-part-type="genus" reg="Promolotra">Promolotra</tp:taxon-name-part> <tp:taxon-name-part taxon-name-part-type="species" reg="hponkanrazi">hponkanrazi</tp:taxon-name-part></tp:taxon-name></italic> sp. nov., male <bold>A–F</bold><abbrev xmlns:xlink="http://www.w3.org/1999/xlink" xlink:title="Scanning electron microscope" id="ABBRID0EKYAE" xlink:type="simple">SEM</abbrev><bold>A, C</bold> left chelicera, anterior and lateral views <bold>B, D</bold> left chelicera, anterior and posterior magnified views (arrows show the large denticle) <bold>E</bold> labium and endites, ventral view <bold>F</bold> endite, ventral view <bold>G–J</bold> right legs I–IV, prolateral view. Abbreviation: <abbrev xmlns:xlink="http://www.w3.org/1999/xlink" xlink:title="labium deep incision" id="ABBRID0EYYAE" xlink:type="simple">ldi</abbrev> = labium deep incision. Scale bars: 0.4 mm (<bold>G–J</bold>).</p></caption><graphic xmlns:xlink="http://www.w3.org/1999/xlink" xlink:href="zookeys-931-021-g007.jpg" position="float" orientation="portrait" xlink:type="simple" id="oo_405872.jpg"><uri content-type="original_file" xlink:type="simple">https://binary.pensoft.net/fig/405872</uri></graphic></fig></tp:treatment-sec></tp:taxon-treatment>
